# Supplementary material for: Differential Response and Recovery Dynamics of HSPC Populations Following Plasmodium chabaudi Infection
Source: Int J Mol Sci. 2025 Mar 20;26(6):2816. doi: 10.3390/ijms26062816 (PMC11943058; doi:10.3390/ijms26062816)
Supplement: Supplementary file 1 [file ijms-26-02816-s001.zip]

Archive with 1 entries (1 files):
- ijms-3369401-supplementary.pdf
